# Supplementary material for: Hyperventilation with Maintenance of Isocapnia. An “Old New” Method in Carbon Monoxide Intoxication
Source: PLoS One. 2017 Jan 20;12(1):e0170621. doi: 10.1371/journal.pone.0170621 (PMC5249161; doi:10.1371/journal.pone.0170621)
Supplement: S1 File — The spreadsheet containing all the data used for analysis in this study. (XLSX) [file pone.0170621.s001.xlsx]

## Sheet: Arkusz1
ID	Age	Sex (M/F)	Weight (kg)	Pack-years	cigarettes daily	IH HbCO MAX	IH HbCO 0	IH HbCO10	IH HbCO 20	IH HBCO t1/2	IH VE0	IH VE 10	IH VE20	IH f0	IH f10	IH f20	IH TV0	IH TV 10	IH TV 20	IH respiratory effort (1-10)	IH side effects yes/no	IH delta SBP (mmHg)	IH delta DBP (mmHg)	IH delta HR (bpm)	IH pH 0	IH pH 10	IH pH 20	IH PaCO2 0	IH PaCO2 10	IH PaCO2 20	IH PaO2 0	IH PaO2 10	IH PaO2 20	IH pulsox 0 (%)	IH pulsox 10 (%)	IH pulsox 20 (%)	IH capno 0	IH capno 10 (mmHg)	IH capno 20 (mmHg)	IH VE (total ventilation L)	IH VA (total alveolar ventilation L)	IH total respirations	NIH HbCO MAX	NIH HbCO 0	NIH HbCO10	NIH HbCO 20	NIH HbCO t1/2	NIH VE0	NIH VE 10
1	25	M	92	18	24	7.1	7.1	4.9	4	24.1599	13.9	43.8	59.8	15.4	15.4	17.8	0.9	2.85	3.36	7	yes	14	10	10	7.386	7.331	7.313	36.1	43.3	42.4	87.1	451	438	99	100	100	51	59	63	893.32	834.622	326	6.8	6.8	4.9	4.4	31.8456	9.6	35.9
2	36	F	56	8	15	4.1	4.1	2.5	1.8	16.8403	26.5	51.7	56.4	12.6	24.3	27.3	2.1	2.13	2.06	5	yes	26	12	14	7.449	7.315	7.372	29.5	47.1	38.7	70.9	169	119	99	97	100	52	63	64	1057.05	988.489	448	3.3	3.3	2.5	2	27.683	39.7	30.6
3	36	F	105	1	10	4.2	4.2	3.7	3	41.2009	16	16.7	24.8	18.1	13.1	11	0.88	1.39	2.25	6	no	-3	-5	3	7.438	7.455	7.443	37.2	34.7	36.1	80.1	343	393	97	99	99	39	42	45	396.26	297.394	261	3.3	3.3	3	2.8	84.3742	25.7	37.5
4	47	M	97	3	24	5.8	5.8	5.2	4.3	46.3267	18.5	20.6	32.5	37.2	62.1	50.5	0.5	0.33	0.64	8	yes	29	12	7	7.416	7.404	7.425	32.1	32.9	28.9	72.5	281	167	97	99	100	30	38	51	446.75	362.279	473	6.3	6.3	5.8	5	59.9837	12.3	23.1
5	48	M	60	20	35	3.5	3.5	3	2.4	36.7431	20.3	12.9	6.7	11.7	23	18.4	1.74	0.56	0.36	6	no	2	-8	6	7.435	7.392	7.412	36.3	39.7	41.6	71	129	151	98	100	100	35	39	37	274.5	224.263	327	3.2	3.2	3	2.7	81.5952	20	21.5
6	33	F	67	12	15	4.1	4.1	3	2.4	25.887	29.3	25.3	29	11.2	10.9	10.8	2.62	2.32	2.68	4	no	11	9	-1	7.43	7.45	7.43	31.7	30.1	31.5	88.8	232	233	99	100	100	35	39	42	496.5	461.671	223	4.4	4.4	3.3	2.9	33.2529	26.3	15.7
7	42	F	61	8	40	6.4	6.4	5	3.2	20	60.7	50.1	105.4	11.3	20.4	40.2	5.39	2.45	2.62	7	no	-3	1	-4	7.42	7.409	7.361	31.9	33	39.4	81.6	242	388	98	99	99	38	57	60	588.13	542.303	301	7.9	7.9	6.2	5.5	38.2833	3.4	34.9
8	64	M	58	40	15	4.5	4.5	4.1	3.5	55.1617	14.6	10.3	10.8	11.3	13	16.4	1.29	0.79	0.66	8	no	3	8	-1	7.475	7.548	7.523	33	26.7	27.8	187	122	163	98	100	100	34	44	47	210.46	167.497	298	4.9	4.9	4.4	3.9	60.7335	9.9	14.4
9	49	F	59	30	20	3.8	3.8	3	2.6	36.5305	12	22.7	26.6	13.1	26.6	38.3	0.91	0.85	0.7	8	no	3	2	-4	7.446	7.443	7.477	34.8	35.5	34.9	72.5	218	249	99	100	100	39	39	41	454.96	372.511	564	7	7	5.9	5	41.2009	5.9	27.4
10	43	F	64	25	20	3.6	3.6	2.5	1.9	21.692	21.6	22.5	34.3	7.5	12.1	15.8	2.89	1.86	2.17	6	no	8	10	1	7.434	7.418	7.381	38.3	39.9	46.5	78.9	459	489	99	99	99	44	50	59	510.48	474.854	230	2.7	2.7	2.1	2	46.1937	28.2	28.3
11	34	M	87	16	20	7.5	7.5	4.9	3.7	19.6201	31.8	48.8	55	9.4	14.5	19.3	3.38	3.36	2.85	4	yes	40	4	7	7.456	7.366	7.385	33.9	44.8	39.8	93.5	428	332	97	99	99	40	54	54	958.08	908.714	274	7.7	7.7	6	4.6	26.9098	40.9	35.7
12	40	F	69	30	20	3.6	3.6	2.5	1.8	20	25.8	32.3	42.5	20.7	17.2	16.2	1.24	1.81	2.62	7	yes	-5	0	-5	7.448	7.428	7.432	31.4	34.6	39.7	85.3	427	414	98	99	99	46	51	54	623.32	568.162	333	3.2	3.2	2.4	2.4	48.1884	34.6	30.9
13	37	F	63	11	15	7.2	7.2	5	3.8	21.692	14.5	21.3	23.5	13.5	16.6	18.4	1.07	1.28	1.28	8	yes	7	11	8	7.383	7.373	7.375	45.3	45.3	45.5	55.9	104	252	99	100	100	45	54	55	1152.28	1066.03	473	6.1	6.1	4.9	4.1	34.8927	12.4	17.3
[truncated: 33 more columns]
